# Supplementary material for: Vector-Borne Pathogens in Stray Cats in Eastern Germany (Thuringia)
Source: Animals (Basel). 2023 Aug 10;13(16):2574. doi: 10.3390/ani13162574 (PMC10451234; doi:10.3390/ani13162574)
Supplement: Supplementary file 1 [file animals-13-02574-s001.zip]

Archive with 1 entries (1 files):
- animals-2510704-supplementary.pdf
